# Supplementary material for: Cellular and Molecular Mechanisms of Micro- and Nanoplastics Driving Adverse Human Health Effects
Source: Toxics. 2025 Oct 28;13(11):921. doi: 10.3390/toxics13110921 (PMC12656411; doi:10.3390/toxics13110921)
Supplement: Supplementary file 1 [file toxics-13-00921-s001.zip]

Archive with 1 entries (1 files):
- toxics-3864115-supplementary.pdf
